# Supplementary material for: Covalent Docking to the Active Sites of Thiamine Diphosphate-Dependent Enzymes
Source: Molecules. 2025 Nov 16;30(22):4427. doi: 10.3390/molecules30224427 (PMC12655727; doi:10.3390/molecules30224427)
Supplement: Supplementary file 1 [file molecules-30-04427-s001.zip]

Archive with 1 entries (1 files):
- molecules-3933951-supplementary.pdf
